# Supplementary material for: Single-cell RNA sequencing reveals that MYBL2 in malignant epithelial cells is involved in the development and progression of ovarian cancer
Source: Front Immunol. 2024 Jul 29;15:1438198. doi: 10.3389/fimmu.2024.1438198 (PMC11317301; doi:10.3389/fimmu.2024.1438198)
Supplement: Supplementary file 2 [file Table_1.xlsx]

## Sheet: Sheet1
Supplementary Table 1 Details of six ovarian cancer patients with metastatic omental tumors
Patient ID	GSM	Age	Race	Origin	Histologic type	Histological grade	Neoadjuvant therapy	Stage (PMN/FIGO)
PT-1	GSM4416535	62	white	undetermined	serous	not applicable	yes	ypT3a Nx M1/IVb
PT-2	GSM4416538	56	white	left ovary	high grade serous carcinoma	high grade	no	pT3c Nx Mx/IIIc
PT-3	GSM4416536	66	Black	left fallopian (STIC)	high grade serous carcinoma	high grade	yes	ypT3c N1a/IIIc
PT-4	GSM4416534	46	Asian	left fallopian (STIC)	high grade serous carcinoma	high grade	no	pT3c Nx/IIIc
PT-5	GSM4416537	71	Black	left fallopian (STIC)	high grade serous carcinoma	high grade	yes	pT3c, N1, M1/IIIc
PT-6	GSM4416539	66	Asian	fallopian	malignant mixed Mullerian tumor	high grade	yes	ypT3c Nx/IIIc
